# Supplementary material for: Probabilistic model based on circular statistics for quantifying coverage depth dynamics originating from DNA replication
Source: PeerJ. 2020 Mar 27;8:e8722. doi: 10.7717/peerj.8722 (PMC7104724; doi:10.7717/peerj.8722)
Supplement: Table S5 — Bold style had the lowest score (the best fitness). [file peerj-08-8722-s024.xlsx]

## Sheet: Sheet1
Supplementary table 5: Fitness of the model to coverage depth datasets by WAIC. Bold style had the lowest score (the best fitness).
	Poisson	Binomial	Negative binomial	Zero-inflated poisson	Zero-inflated binomial	Zero-inflated negative binomial
L. gasseri (ERR969426)	1.3712e+07	1.3712e+07	1.26568e+07	1.3712e+07	1.3712e+07	1.26568e+07
E. coli (ERR969279)	4.46382e+06	4.46383e+06	4.46144e+06	4.46148e+06	4.46148e+06	4.46143e+06
E. faecalis (ERR969335)	9.26978e+06	9.26978e+06	9.16168e+06	9.1525e+06	9.1525e+06	9.14425e+06
L. gasseri + artificial noise by 100x	1.39276e+07	1.27159e+07	1.39277e+07	1.39276e+07	1.27159e+07	1.39277e+07
B. breve in infant dataset (ERR525696)	8.93343e+08	8.93625e+08	3.56616e+07	3.74794e+08	3.74956e+08	3.22481e+07
S. pyogenes in infant dataset (ERR525938)	2.31127e+08	2.31143e+08	2.2617e+06	5.54184e+07	5.54294e+07	2.24479e+06
