# Supplementary material for: Probabilistic model based on circular statistics for quantifying coverage depth dynamics originating from DNA replication
Source: PeerJ. 2020 Mar 27;8:e8722. doi: 10.7717/peerj.8722 (PMC7104724; doi:10.7717/peerj.8722)
Supplement: Table S6 — For the expected fraction, the exponential model based on the Lander-Waterman theory assuming uniform probability was used. [file peerj-08-8722-s025.xlsx]

## Sheet: Sheet1
Supplementary table 6 : Deviation between actual zero coverage fraction to Lander-Waterman theory. For the expected fraction, the exponential model based on the Lander-Waterman theory assuming uniform probability was used.
Data	Statistics	All samples	Samples with less than 5.0× average coverage
Raw coverage	Mean fold change of log(actual zero coverage fraction) to log(expected zero coverage fraction)	0.61	0.94
After applied moving median filter	Mean fold change of log(actual zero coverage fraction) to log(expected zero coverage fraction)	0.66	1.02
Raw coverage	Mean log fold change of actual zero coverage fraction to expected zero coverage fraction	9.76	0.093
After applied moving median filter	Mean log fold change of actual zero coverage fraction to expected zero coverage fraction	10.29	0.0583
