# Supplementary material for: Probabilistic model based on circular statistics for quantifying coverage depth dynamics originating from DNA replication
Source: PeerJ. 2020 Mar 27;8:e8722. doi: 10.7717/peerj.8722 (PMC7104724; doi:10.7717/peerj.8722)
Supplement: Table S8 — Correspondence between circular distributions and types of parameters. [file peerj-08-8722-s027.xlsx]

## Sheet: シート1
Supplementary table 8: Parameter settings for the models. Correspondence between circular distributions and types of parameters.
	extension	Vanilla					MIAE				invMIAE				SE		invSE
Types of parameter	model	cardioid	jonespewsey	linearcardioid	vonmises	wrappedcauchy	cardioid	jonespewsey	vonmises	wrappedcauchy	cardioid	jonespewsey	vonmises	wrappedcauchy	jonespewsey	vonmises	jonespewsey	vonmises
Location		○	○	○	○	○	○	○	○	○	○	○	○	○	○	○	○	○
Concentration		○	○	○	○	○	○	○	○	○	○	○	○	○	○	○	○	○
Shape		×	○	×	×	×	×	○	×	×	×	○	×	×	○	×	○	×
Peakedness		×	×	×	×	×	×	×	×	×	×	×	×	×	○	○	○	○
Skewness		×	×	×	×	×	○	○	○	○	○	○	○	○	×	×	×	×
