# Supplementary material for: Probabilistic model based on circular statistics for quantifying coverage depth dynamics originating from DNA replication
Source: PeerJ. 2020 Mar 27;8:e8722. doi: 10.7717/peerj.8722 (PMC7104724; doi:10.7717/peerj.8722)
Supplement: Table S10 — The bold values are the lowest (best fitness) scores in the set of genome sequences and the information criteria. [file peerj-08-8722-s029.xlsx]

## Sheet: Sheet1
Supplementary table 10 : Information criteria used to predict the number of replication origins in the genome sequence. The bold values are the lowest (best fitness) scores in the set of genome sequences and the information criteria.
		S. solfataricus						H. volcanii
Information criterion	Number of components	CP011055_mod	CP011056_mod	CP011057_mod	CP033235	CP033236	CP033237	CP001956_mod
AIC	1	6.99227e+08	2.65762e+08	3.95993e+08	4.40236e+08	9.45539e+08	1.0053e+09	8.48204e+08
	2	6.99085e+08	2.65736e+08	3.95945e+08	4.40185e+08	9.4538e+08	1.00517e+09	8.48001e+08
	3*	6.9908e+08	2.65732e+08	3.95942e+08	4.40182e+08	9.45374e+08	1.00516e+09	8.47843e+08
	4	6.9908e+08	2.65731e+08	3.95942e+08	4.40178e+08	9.45368e+08	1.00516e+09	8.47843e+08
WAIC	1	6.9923e+08	2.65763e+08	3.95995e+08	4.40238e+08	9.45542e+08	1.0053e+09	8.48205e+08
	2	6.99092e+08	2.65738e+08	3.95949e+08	4.40188e+08	9.45389e+08	1.00518e+09	8.48005e+08
	3*	6.99091e+08	2.65736e+08	3.95948e+08	4.40188e+08	9.45388e+08	1.00518e+09	8.47849e+08
	4	6.99099e+08	2.65736e+08	3.95949e+08	4.40188e+08	9.45388e+08	1.00518e+09	8.4785e+08
